# Supplementary material for: Dietary Flavonoid Intakes in France Are Linked to Brewed Tea Consumption and to Socioeconomic Status: Analyses of the Third French Individual and National Food Consumption (INCA3) Survey for Children and Adults
Source: Nutrients. 2024 Apr 10;16(8):1118. doi: 10.3390/nu16081118 (PMC11054843; doi:10.3390/nu16081118)
Supplement: Supplementary file 1 [file nutrients-16-01118-s001.zip]

Archive with 1 entries (1 files):
- nutrients-2889480-supplementary.pdf
